# Supplementary material for: Quantitative modeling and analytic assessment of the transcription dynamics of the XlnR regulon in Aspergillus niger
Source: BMC Syst Biol. 2016 Jan 29;10:13. doi: 10.1186/s12918-016-0257-4 (PMC4731903; doi:10.1186/s12918-016-0257-4)
Supplement: Additional file 1: — Matlab codes. The Matlab codes used for modeling the Mt. (ZIP 22 kb) [file 12918_2016_257_MOESM1_ESM.zip]

Archive with 8 entries (8 files):
- Description_Codes_Mt.docx
- mtfitmodel1mmxyl.m
- mtmodelfit2data1mm.m
- mtTranslationModel.m
- mtcallmodelfit2data.m
- mtlsqfit2data.m
- mtplotHillfunctions.m
- shadedErrorBar.m
