# Supplementary material for: Quantitative modeling and analytic assessment of the transcription dynamics of the XlnR regulon in Aspergillus niger
Source: BMC Syst Biol. 2016 Jan 29;10:13. doi: 10.1186/s12918-016-0257-4 (PMC4731903; doi:10.1186/s12918-016-0257-4)
Supplement: Additional file 1: — Matlab codes. The Matlab codes used for modeling the Mt. (ZIP 22 kb) [file 12918_2016_257_MOESM1_ESM.zip › mtmodelfit2data1mm.m]

    % Mt strain 7 genes genes, 1 mM and 50 mM Xylose experiment
    % last modified in Dec. 2013, J. Omony
    
function [PMatrix1] = mtmodelfit2data1mm;
    clear all, close all; clc; load time.mat time;
%--------------------------------------------------------------------------        
    load mtY1mmdata.mat mtY1mmdata;
    YScaled1 = mtY1mmdata;
    vv1 = mtY1mmdata(:,8);    
    load SDmtY1mmdata.mat SDmtY1mmdata; % standard deviations
    load concndxylose1mm.mat concndxylose1mm;  % input vector, u1
    uu1 = concndxylose1mm;           % D-xylose concn  
    uu1(2) = (uu1(1) + uu1(3))/2;    % second Xylose data value evaluated! 
    u1 = [uu1(1) uu1(4) uu1(7) uu1(10) uu1(13) uu1(16)]';
%--------------------------------------------------------------------------    
    load mtY50mmdata.mat mtY50mmdata;   % load time course data
    YScaled50 = mtY50mmdata;     
    vv50 = mtY50mmdata(:,8);
    load SDmtY50mmdata.mat SDmtY50mmdata; % standard deviations
    load DxyloseConcn50mM.mat DxyloseConcn50mM; % Xylose concn., u_2    
    uu2 = DxyloseConcn50mM;          % D-xylose concn  
    uu2(2) = (uu2(1) + uu2(3))/2;    % second Xylose data value evaluated!   
    u2 = [uu2(1) uu2(4) uu2(7) uu2(10) uu2(13) uu2(16)]';
%--------------------------------------------------------------------------
    vv1(2) = 0.5*(vv1(1) + vv1(3));
    vv50(2) = 0.5*(vv50(1) + vv50(3));
    tu = [time',u1,u2,vv1,vv50];
%--------------------------------------------------------------------------    
% 7-genes, theta = [Kon Koff k1 k2 kisMt Ki1 Ki2Mt kid]; gene index [1:7],
% all other parameters fixed except [kisMt Ki2Mt kid]
    theta1 = [1663.600 0.125 29.118 3.725]; 
    theta2 = [123.350 0.111 44.096 1.965]; 
    theta3 = [378.600 0.083 39.356 1.692]; 
    theta4 = [1300.600 0.141 35.188 2.817]; 
    theta5 = [2845.700 0.258 17.380 3.897]; 
    theta6 = [1217.300 0.092 39.269 3.277]; 
    theta7 = [5323.2 0.220 26.611 2.881];  
    PMatrix1 = [theta1; theta2; theta3; theta4; theta5; theta6; theta7];
%--------------------------------------------------------------------------
%---------------[kisMt   Ki1    Ki2Mt   kid], all other parameters fixed except [kisMt Ki2Mt]-------------------------------
    thetanew1 = [658.51  0.125  28.724  1.3074]; 
    thetanew2 = [122.22  0.111  44.086  1.9447]; 
    thetanew3 = [472.18  0.083  39.364  2.1518]; 
    thetanew4 = [786.13  0.141  35.048  1.606]; 
    thetanew5 = [862.9   0.258  16.294  0.84247]; 
    thetanew6 = [720.99  0.092  39.322  1.8761]; 
    thetanew7 = [3757.7  0.220  26.562  1.984];
    PMatrix2 = [thetanew1; thetanew2; thetanew3; thetanew4; thetanew5; thetanew6; thetanew7];
%--------------------------------------------------------------------------
    X10 = 1; x_creA10 = 0; xi10 = 1; X20 = 1; x_creA20 = 0; xi20 = 1; 
    xz0 = [X10; x_creA10; xi10; X20; x_creA20; xi20];
        for k = 1:7;
            yi1 = YScaled1(:,k);
            yi50 = YScaled50(:,k);
            SDyi1 = SDmtY1mmdata(:,k);
            SDyi50 = SDmtY50mmdata(:,k);
%--------------------------------------------------------------------------          
            figure(1); subplot(2,4,k),
            shadedErrorBar(time,yi1,SDyi1,'.k',0); hold on;
            plot(time,yi1,'bo','MarkerFaceColor','b','Linewidth',1),
            xlabel('time (h)','fontsize',11); ylabel('{\it xlnB}','fontsize',11); 
            xlim([0 5.5]);
            
            Para = PMatrix1(k,:);
            Para2 = PMatrix2(k,:);
            [t,xyoutput1_50] = ode45(@mtfitmodel1mmxyl,time,xz0,[],tu,Para);
            [tnew,xyoutputnew1_50] = ode45(@mtfitmodel1mmxylnew,time,xz0,[],tu,Para2);
                
                timeInterp = 0:1/9:5; % interpolate data
                xout3 = xyoutput1_50(:,3);  
                youtput3 = interp1(time,xout3,timeInterp,'spline');
                plot(timeInterp,youtput3,'k','Linewidth',2),
                    xout3new = xyoutputnew1_50(:,3);  
                    youtput3new = interp1(time,xout3new,timeInterp,'spline');
                    plot(timeInterp,youtput3new,'g','Linewidth',2), 
                
                xlabel('time (h)','fontsize',11); ylabel('{\it xlnB}','fontsize',11);
                title('A','fontsize',11); xlim([0 5.5]); ylim([0 1.30*max(yi1)]);
            hold off;            
                subplot(2,4,8),
                shadedErrorBar(time,YScaled1(:,8),SDmtY1mmdata(:,8),'.k',0); hold on;
                plot(time,YScaled1(:,8),'bo','MarkerFaceColor','b','Linewidth',1),
                plot(time,YScaled1(:,8),'.r-','Linewidth',2),
                xlabel('time (h)','fontsize',11); ylabel('{\it xlnB}','fontsize',11); 
                title('H','fontsize',11); xlim([0 5.5]); ylim([0 2.0]);
                hold off;
%--------------------------------------------------------------------------
            figure(2); subplot(2,4,k),
            shadedErrorBar(time,yi50,SDyi50,'.k',0); hold on;
            plot(time,yi50,'bo','MarkerFaceColor','b','Linewidth',1),
            xlabel('time (h)','fontsize',11); ylabel('{\it xlnB}','fontsize',11); 
            xlim([0 5.5]);
                timeInterp = 0:1/9:5; % interpolate data
                xout6 = xyoutput1_50(:,6);               
                youtput6 = interp1(time,xout6,timeInterp,'spline');
                plot(timeInterp,youtput6,'k','Linewidth',2),
                    xout6new = xyoutputnew1_50(:,6);  
                    youtput6new = interp1(time,xout6new,timeInterp,'spline');
                    plot(timeInterp,youtput6new,'g','Linewidth',2), 
                xlabel('time (h)','fontsize',11); ylabel('{\it xlnB}','fontsize',11);
                title('A','fontsize',11); xlim([0 5.5]); ylim([0 1.30*max(yi50)]);
                hold off;
                    subplot(2,4,8),
                    shadedErrorBar(time,YScaled50(:,8),SDmtY50mmdata(:,8),'.k',0); hold on;
                plot(time,YScaled50(:,8),'bo','MarkerFaceColor','b','Linewidth',1),
                plot(time,YScaled50(:,8),'.r-','Linewidth',2),
                    xlabel('time (h)','fontsize',11); ylabel('{\it xlnB}','fontsize',11); 
                    title('H','fontsize',11); xlim([0 5.5]); ylim([0 2.0]);
                    hold off;                
        end
end
