# Supplementary material for: Quantitative modeling and analytic assessment of the transcription dynamics of the XlnR regulon in Aspergillus niger
Source: BMC Syst Biol. 2016 Jan 29;10:13. doi: 10.1186/s12918-016-0257-4 (PMC4731903; doi:10.1186/s12918-016-0257-4)
Supplement: Additional file 1: — Matlab codes. The Matlab codes used for modeling the Mt. (ZIP 22 kb) [file 12918_2016_257_MOESM1_ESM.zip › mtTranslationModel.m]

% The 1 and 50 mM XO induced target genes
% J. Omony, last modified: summer 2013
% model fitting to the wild-type data
    
function [xzdot] = mtTranslationModel(time,xz,tu,th2)
    xz      = xz';
    X1      = xz(:,1);
    x_creA1 = xz(:,2);
    xi1     = xz(:,3);
    X2      = xz(:,4);
    x_creA2 = xz(:,5);
    xi2     = xz(:,6);
    u = interp1(tu(:,1),tu(:,2:3),time,'spline');   % u1(t=time) 
    u1 = u(:,1);	
    u2 = u(:,2);
    vv   = interp1(tu(:,1),tu(:,4:end),time,'spline');   % u1(t=time) 
    vv1  = vv(:,1); 
    vv50 = vv(:,2);
% -------------------------------------------------------------------------    
%     kon     = th2(1); % kon fixed
%     koff    = th2(2); % koff fixed
%     k1      = th2(3);  % k1 fixed
%     k2      = th2(4);  % k2 fixed
%     kisMt   = th2(5);
%     ki1     = th2(6);
%     ki2     = th2(7);
%     kid 	= th2(8);
% -------------------------------------------------------------------------
    kon   = 14.957; % kon fixed
    koff  = 75.541; % koff fixed
    k1    = 21.455; % k1 fixed
    k2    = 20.065; % k2 fixed
    kisMt = th2(1);
    ki1   = 0.125;
    ki2   = th2(2);
    kid   = 3.725;
% 0.125 
% 0.111 
% 0.083 
% 0.141 
% 0.258 
% 0.092 
% 0.220 
%     
% 3.725
% 1.965
% 1.692
% 2.817
% 3.897
% 3.277
% 2.881
% -------------------------------------------------------------------------
    n1 = 2; n2 = 4; % Hill coefficients
    dX1 = kon*vv1.*u1 - koff*X1;
    dx_creA1 = k1*u1 - k2*x_creA1;
    dxi1 = kisMt*((X1.^n1)./(ki1^n1 + X1.^n1)).*((ki2^n2)./(ki2^n2 + x_creA1.^n2)) - kid*xi1;  
    dX2 = kon*vv50.*u2 - koff*X2;
    dx_creA2 = k1*u2 - k2*x_creA2;
    dxi2 = kisMt*((X2.^n1)./(ki1^n1 + X2.^n1)).*((ki2^n2)./(ki2^n2 + x_creA2.^n2)) - kid*xi2;
    xzdot = [dX1 dx_creA1 dxi1 dX2 dx_creA2 dxi2]';
end


% %     dx_creA1 = k1*u1 - k2*x_creA1;  
% %     dx_UTF1  = k3*u1 - k4*x_UTF1;
% %     dxi1     = kis*(((ki1*u1).^n1)./(1 + (ki1*u1).^n1)).*(1./(1 + (ki2*x_creA1).^n2))...
% %             .*(1./(1 + (ki3*x_UTF1).^n3)).*(1 + ((ki4*zi1).^n4 )./(1 + (ki4*zi1).^n4) ) - kid*xi1;    
% %     dzi1     = ri*xi1 - etai*zi1;
% %     
% %     dx_creA2 = k1*u2 - k2*x_creA2;  
% %     dx_UTF2  = k3*u2 - k4*x_UTF2;
% %     dxi2     = kis*(((ki1*u2).^n1)./(1 + (ki1*u2).^n1)).*(1./(1 + (ki2*x_creA2).^n2))...
% %             .*(1./(1 + (ki3*x_UTF2).^n3)).*(1 + ((ki4*zi2).^n4 )./(1 + (ki4*zi2).^n4) ) - kid*xi2;    
% %     dzi2     = ri*xi2 - etai*zi2;
% %     
% %     xzdot   = [dx_creA1 dx_UTF1 dxi1 dzi1 dx_creA2 dx_UTF2 dxi2 dzi2]'; 

% -------------------------------------------------------------------------
%     kon     = th2(1); % kon fixed
%     koff    = th2(2); % koff fixed
%     k1      = th2(3);  % k1 fixed
%     k2      = th2(4);  % k2 fixed
%     kisMt   = th2(5);
%     ki1     = th2(6);
%     ki2     = th2(7);
%     kid 	= th2(8);

%=========================== Oct 4th ======================================
% gene 1
%    7.3092       3529.3       482.85
%    1.5772       1.7987       1.1405
%    15.729   8.7663e+05        55732
%    4.3982        13.49       3.0672
%    6636.6        45949       6.9236
%    8.4088       4021.4       478.23
%    62.271   3.4704e+06        55730
%    3.0003       6.0401       2.0132
%    7.3092       1.5772       15.729       4.3982       6636.6       8.4088       62.271       3.0003       0.9942      0.95357     0.97389
%==========================================================================
%    715.07       82.704      0.11566
%    1.6979       1.3734      0.80889
%    45.832        8.123      0.17723
%    1.7801       1.0584      0.59459
%    715.07       1.6979       45.832       1.7801       0.9781       0.7105       0.8443
%==========================================================================%==========================================================================
% gene 2
%    28.634   1.1534e+05       4028.1
%    3.6206       30.566       8.4422
%    4.1898         3954       943.71
%     2.576       2.1875      0.84918
%    154.76       492.28       3.1808
%    4.5501        18306       4023.3
%     64.91        61308        944.5
%    2.4737       9.5029       3.8415
%    28.634       3.6206       4.1898        2.576       154.76       4.5501        64.91       2.4737      0.94294      0.88853     0.91574
%==========================================================================
%    875.52       8653.9       9.8843
%   0.88422      0.66085      0.74738
%    83.428       9.7264      0.11658
%     21.23       212.34       10.002
%    875.52      0.88422       83.428        21.23      0.92167      0.83117      0.87642
%==========================================================================%==========================================================================
% gene 3
%    37.961   2.2588e+07   5.9503e+05
%    15.033        544.9       36.248
%    22.412    7.594e+05        33883
%    20.846       742.59       35.623
%      1601        18854       11.776
%   0.60689   3.6112e+05   5.9503e+05
%    43.128   1.4621e+06        33900
%    9.3144       110.31       11.842
%    37.961       15.033       22.412       20.846         1601      0.60689       43.128       9.3144      0.98149      0.76553  0.87351
%==========================================================================
%    3217.7        25068       7.7905
%   0.84742      0.51729      0.61043
%    64.497       2.6753     0.041479
%    18.641       146.31        7.849
%    3217.7      0.84742       64.497       18.641      0.98165      0.76473      0.87319
%==========================================================================%==========================================================================
% gene 4
%    7.6564        12913       1686.5
%    1.7835       15.346       8.6046
%    25.709   1.1262e+05       4380.6
%    13.311       138.78       10.426
%      9917    4.802e+05       48.422
%    9.9998        16588       1658.8
%     37.12   1.6265e+05       4381.6
%       3.3       33.253       10.077
%    7.6564       1.7835       25.709       13.311         9917       9.9998        37.12          3.3      0.93467      0.76414      0.8494
%==========================================================================
%    3482.4        31305       8.9895
%    1.1297       1.0914      0.96607
%    62.465       5.5598     0.089005
%    12.117       111.28       9.1842
%    3482.4       1.1297       62.465       12.117      0.88567      0.74592       0.8158
%==========================================================================%==========================================================================
% gene 5
%    5.5744        15653       2808.1
%    1.4005       32.182       22.979
%    25.158        55181       2193.3
%    11.734       363.31       30.961
%    9145.9   1.1016e+06       120.45
%    9.9999        27367       2736.7
%     23.22        50804       2187.9
%    2.4672       64.067       25.967
%    5.5744       1.4005       25.158       11.734       9145.9       9.9999        23.22       2.4672      0.94974      0.62071      0.78523
%==========================================================================
%    2896.9        34401       11.875
%   0.69359      0.59116      0.85231
%    35.577       7.5413      0.21197
%    13.069       155.99       11.935
%    2896.9      0.69359       35.577       13.069      0.82583      0.56449      0.69516
%==========================================================================%==========================================================================
% gene 6
%    37.177   3.4812e+07   9.3638e+05
%    12.486        619.6       49.623
%    22.887   1.0475e+06        45768
%    20.408       1350.7       66.183
%    2697.3        54613       20.248
%   0.80632     7.55e+05   9.3636e+05
%    45.018   2.0623e+06        45811
%    9.2213       189.25       20.524
%    37.177       12.486       22.887       20.408       2697.3      0.80632       45.018       9.2213      0.90295       0.8934     0.89818
%==========================================================================
%    4278.9        35711       8.3458
%   0.95313      0.80949       0.8493
%    64.622       4.2791     0.066218
%     14.57       123.25       8.4591
%    4278.9      0.95313       64.622        14.57      0.90326      0.89324      0.89825
%==========================================================================%==========================================================================
% gene 7
%    34.183   5.2722e+06   1.5424e+05
%    10.902        391.2       35.883
%     4.415        20549       4654.4
%    1.4857       1.3087       0.8809
%    7197.7        48101       6.6828
%    1.5087   2.3273e+05   1.5426e+05
%    89.133    4.148e+05       4653.7
%    8.3659       51.232       6.1239
%    34.183       10.902        4.415       1.4857       7197.7       1.5087       89.133       8.3659        0.988      0.95105      0.96952
%==========================================================================
%     12790   1.0573e+05       8.2665
%    1.6028      0.88981      0.55515
%    50.599         3.46     0.068381
%    15.159       127.66       8.4214
%     12790       1.6028       50.599       15.159      0.98805       0.1935      0.59077
%==========================================================================%==========================================================================
% % g1 = [7.3092       1.5772       15.729       4.3982       6636.6       8.4088       62.271       3.0003]';
% % g2 = [28.634       3.6206       4.1898        2.576       154.76       4.5501        64.91       2.4737]';
% % g3 = [37.961       15.033       22.412       20.846         1601      0.60689       43.128       9.3144]';
% % g4 = [7.6564       1.7835       25.709       13.311         9917       9.9998        37.12          3.3]';
% % g5 = [5.5744       1.4005       25.158       11.734       9145.9       9.9999        23.22       2.4672]';
% % g6 = [37.177       12.486       22.887       20.408       2697.3      0.80632       45.018       9.2213]';
% % g7 = [34.183       10.902        4.415       1.4857       7197.7       1.5087       89.133       8.3659]';
% % gvec = [g1 g2 g3 g4 g5 g6 g7];
% % meang = mean(gvec'); % [22.642       6.6861       17.214        10.68       5335.8       5.1258       52.114        5.449]
%==============================================================================================================

% % gene 1
% % % %         kon  koff  k1  k2  kisMt  ki1  ki2  kid
% % % LowB   = [1e-2 1e-2  1   1   1    1e-1 1e-1 1e-0];
% % % UppB   = [40   40    40  40  400  10   10   10];  
% % 
% % % %           kisMt ki1   ki2   kid
% %     LowB   = [1e-0  1e-2  1e-2  1e-0];
% %     UppB   = [2000  100   100   100];
    
%        13.808        75234       5448.7
%            40        13607       340.17
%        1.1171  7.0715e+006    6.33e+006
%        3.3355       4.1802       1.2532
%           400       1272.7       3.1818
%        0.1277       652.61       5110.3
%        9.9853  6.3207e+007    6.33e+006
%        1.2167       2.1349       1.7547
% ------------------------------------------------
%        650.04       115.36      0.17746
%       0.13174     0.061163      0.46427
%        14.692       1.3306     0.090564
%        1.8847      0.80846      0.42896
% ans =
%        650.04      0.13174       14.692       1.8847      0.97517      0.90705      0.94111
% ------------------------------------------------
% 
% % gene 2
% %           kisMt ki1   ki2   kid
%     LowB   = [1e-0  1e-2  1e-2  1e-0];
%     UppB   = [2000  100   100   100];
%        1351.7        25451       18.829
%      0.079316     0.059096      0.74508
%         25.88        2.803      0.10831
%        32.775       620.71       18.939
% ans =
%        1351.7     0.079316        25.88       32.775      0.92492      0.85645      0.89069
% ------------------------------------------------
% gene 3
% % %           kisMt ki1   ki2   kid
%     LowB   = [1e-0  1e-2  1e-2  1e-0];
%     UppB   = [1900  100   100   100];
%        1899.4       5656.3       2.9779
%      0.078864     0.027267      0.34574
%        20.191      0.83829     0.041518
%        11.106       33.471       3.0137
% ans =
%        1899.4     0.078864       20.191       11.106      0.98202      0.77151      0.87676
% ------------------------------------------------
% gene 4
% %           kisMt ki1   ki2   kid
%     LowB   = [1e-0  1e-2  1e-2  1e-0];
%     UppB   = [6000  100   100   100];
%        5946.1        86684       14.578
%      0.096849     0.084083      0.86819
%        19.628       1.5746     0.080219
%         21.24       311.85       14.682
% ans =
%        5946.1     0.096849       19.628        21.24      0.88771      0.73836      0.81303     
% ------------------------------------------------
% gene 5
% %           kisMt ki1   ki2   kid
%     LowB   = [1e-0  1e-2  1e-2  1e-0];
%     UppB   = [6000  100   100   100];
%        5157.8  3.7165e+005       72.056
%       0.05967      0.26132       4.3793
%        11.118       2.3968      0.21557
%         23.54         1703       72.345
% ans =
%        5157.8      0.05967       11.118        23.54      0.82798        0.584      0.70599
% ------------------------------------------------
% gene 6
% %           kisMt ki1   ki2   kid
% %     LowB   = [1e-0  1e-2  1e-2  1e-0];
% %     UppB   = [1000  100   100   100];
%          1000       1091.2       1.0912
%       0.11102     0.087008       0.7837
%        19.718       2.9981      0.15205
%        3.2612       4.5788        1.404
% ans =
%          1000      0.11102       19.718       3.2612       0.9051      0.79405      0.84958
% ------------------------------------------------
% gene 7
% % %           kisMt ki1   ki2   kid
%     LowB   = [1e-0  1e-2  1e-2  1e-0];
%     UppB   = [10000  100   100   100];
%     
%        6082.3       1437.6      0.23636
%       0.59127     0.086811      0.14682
%        10.075       0.7601     0.075441
%        1.7108      0.15742     0.092016
% ans =
%        6082.3      0.59127       10.075       1.7108      0.97885      0.93742      0.95814
% ------------------------------------------------
