# Supplementary material for: Quantitative modeling and analytic assessment of the transcription dynamics of the XlnR regulon in Aspergillus niger
Source: BMC Syst Biol. 2016 Jan 29;10:13. doi: 10.1186/s12918-016-0257-4 (PMC4731903; doi:10.1186/s12918-016-0257-4)
Supplement: Additional file 1: — Matlab codes. The Matlab codes used for modeling the Mt. (ZIP 22 kb) [file 12918_2016_257_MOESM1_ESM.zip › mtcallmodelfit2data.m]

% The 1 and 50 mM XO model fit on target genes
% J. Omony, last modified: summer 2013
    
function [thetaNew] = mtcallmodelfit2data(gInd);    
clear all;	close all;	clc;  format shortG;
gInd = 7;   % target gene index
options = optimset('Display','iter','TolX',1e-16,'TolFun',1e-16,'Simplex','on','MaxIter',1e+4);
% -------------------------------------------------------------------------
% %       kon  koff  k1    k2   kisMt  ki1  ki2 kid
% LowB   = [1e-2 1e-2  1e-2  1e-2 1     1e-2 1e-2 1e-0];
% UppB   = [40   40    40    40   10000 10   100  10];  

% % % %       kisMt ki2  kid
LowB = [1e-1  1e-4 1e-1];
UppB = [1e+4  1e+2 1e+2];

% % LowB = [1e-1  1e-4];
% % UppB = [1e+4  1e+2];
theta0 = 0.5*(LowB + UppB); % initial guess
% -------------------------------------------------------------------------
[th2,~,residual,exitflag,~,~,jacobian] = lsqnonlin(@mtlsqfit2data,theta0,LowB,UppB,options);
load mtY1mmdata.mat mtY1mmdata;
load mtY50mmdata.mat mtY50mmdata;
YYi1 = mtY1mmdata(:,gInd);
YYi2 = mtY50mmdata(:,gInd);
    SSError1 = residual(:,1);
    SSError2 = residual(:,2);
        SSE1 = sum(SSError1.^2);  
        SSE2 = sum(SSError2.^2);
            diffS1 = (YYi1 - mean(YYi1));
            diffS2 = (YYi2 - mean(YYi2));
            SST1 = diffS1'*diffS1;
            SST2 = diffS2'*diffS2;
        Rsquare1  = 1 - SSE1/SST1;
        Rsquare2  = 1 - SSE2/SST2;
    RMSE1 = std(YYi1)*sqrt(1 - Rsquare1);
    RMSE2 = std(YYi2)*sqrt(1 - Rsquare2);
thetaNew = [th2 Rsquare1 Rsquare2 0.5*(Rsquare1 + Rsquare2)];
J = full(jacobian);                     % design matrix
[Nt,np] = size(full(jacobian));
vare     = (residual'*residual)/(Nt-np);  % mean square errors
vareAvg  = 0.5*(vare(1,1) + vare(2,2)); % equally weighted variance
varth    = vareAvg*((J'*J)^-1)         % variance on parameters
sigma    = sqrt(diag(varth));           % standard deviation on parameters   
CoeffVar = sigma./th2';                 % coefficient of variation
thSD1    = [th2' sigma CoeffVar]        % parameter estimates
end

% 1:6 all have
% LowB = [1e-0  1e-4 1e-2 1e-0];
% UppB = [5000  100  100   50];
