# Supplementary material for: Quantitative modeling and analytic assessment of the transcription dynamics of the XlnR regulon in Aspergillus niger
Source: BMC Syst Biol. 2016 Jan 29;10:13. doi: 10.1186/s12918-016-0257-4 (PMC4731903; doi:10.1186/s12918-016-0257-4)
Supplement: Additional file 1: — Matlab codes. The Matlab codes used for modeling the Mt. (ZIP 22 kb) [file 12918_2016_257_MOESM1_ESM.zip › mtlsqfit2data.m]

    % Combined: 1 and 50 mM XO model fit on target genes
    % J. Omony, last modified: summer 2013
function [EpsilonT] = mtlsqfit2data(th2,gInd);
    load time.mat time;      % time vector
    gInd = 7;   % target gene index
    load mtY1mmdata.mat mtY1mmdata;
    load mtY50mmdata.mat mtY50mmdata;
    y1 = mtY1mmdata(:,gInd); y2 = mtY50mmdata(:,gInd);
    load SDmtY1mmdata.mat SDmtY1mmdata; % standard deviations
    load SDmtY50mmdata.mat SDmtY50mmdata; % standard deviations
    %----------------------------------------------------------------------
    N = max(length(y1)); p = length(th2); z2 = @expmodel2;
    [~,~,xout3,~,~,xout6] = feval(z2,th2,time); % calculation of model output
    Epsilon1 = y1 - xout3; Epsilon2 = y2 - xout6; % calculation of residuals
    
    subplot(2,1,1), box on;
        errorbar(time,y1,SDmtY1mmdata(:,gInd),'.k'); hold on;    
        plot(time,y1,'.r'), xlabel('time (h)'), ylabel('y (a.u)'), 
            timeInt1 = 0:1/9:5; % interpolate data
            yout3 = interp1(time,xout3,timeInt1,'pchip');    %'spline');
            plot(timeInt1,yout3,'-','Linewidth',1); 
            xlim([0,5.5]);    hold off;
            title('x_{i,TG}, 1 mM');    
    subplot(2,1,2),
        errorbar(time,y2,SDmtY50mmdata(:,gInd),'.k'); hold on;
        plot(time,y2,'.r'), xlabel('time (h)'), ylabel('y (a.u)'), 
            hold on;            
                timeInt2 = 0:1/9:5; % interpolate data
                yout6 = interp1(time,xout6,timeInt2,'spline');
                plot(timeInt2,yout6,'-','Linewidth',1); 
                xlim([0,5.5]);   hold off;
                title('x_{i,TG}, 50 mM');
    shg;    EpsilonT = [Epsilon1 Epsilon2]; % Original Gftn   
end

function [xout1,xout2,xout3,xout4,xout5,xout6] = expmodel2(th2,time);      
    load time.mat time;
        load concndxylose1mm.mat concndxylose1mm;  % input vector, u1
        uu1 = concndxylose1mm;           % D-xylose concn  
        uu1(2) = (uu1(1) + uu1(3))/2;    % second Xylose data value evaluated! 
        u1 = [uu1(1) uu1(4) uu1(7) uu1(10) uu1(13) uu1(16)]';

        load DxyloseConcn50mM.mat DxyloseConcn50mM; % Xylose concn., u_2     
        uu2 = DxyloseConcn50mM;          % D-xylose concn  
        uu2(2) = (uu2(1) + uu2(3))/2;    % second Xylose data value evaluated!   
        u2 = [uu2(1) uu2(4) uu2(7) uu2(10) uu2(13) uu2(16)]';
	load mtY1mmdata.mat mtY1mmdata; load mtY50mmdata.mat mtY50mmdata;
    InSignal(:,1) = time'; 
    InSignal(:,2) = u1'; 
    InSignal(:,3) = u2'; 
        Y1Adj =  mtY1mmdata(:,8);
        Y50Adj = mtY50mmdata(:,8);
        Y1Adj(2) = 0.5*(Y1Adj(1) + Y1Adj(3));
        Y50Adj(2) = 0.5*(Y50Adj(1) + Y50Adj(3));
            InSignal(:,4) = Y1Adj;
            InSignal(:,5) = Y50Adj;
            ICond = [1 0 1 1 0 1];
            [t,Yxzi2] = ode45(@mtTranslationModel,time,ICond,[],InSignal,th2);
    xout1  = Yxzi2(:,1);    % X1
    xout2  = Yxzi2(:,2);    % x_CreA1
    xout3  = Yxzi2(:,3);    % x_i,1
    xout4  = Yxzi2(:,4);    % X2
    xout5  = Yxzi2(:,5);    % x_CreA2
    xout6  = Yxzi2(:,6);    % x_i,50
end
