# Supplementary material for: Quantitative modeling and analytic assessment of the transcription dynamics of the XlnR regulon in Aspergillus niger
Source: BMC Syst Biol. 2016 Jan 29;10:13. doi: 10.1186/s12918-016-0257-4 (PMC4731903; doi:10.1186/s12918-016-0257-4)
Supplement: Additional file 1: — Matlab codes. The Matlab codes used for modeling the Mt. (ZIP 22 kb) [file 12918_2016_257_MOESM1_ESM.zip › mtplotHillfunctions.m]

    % Last modified on autum 2013
    % By Jimmy Omony, model fit to data, Mt strain
    % plot of the contribution of Hill functions, Fig. 6.8 in my thesis!!
    
    clear all; close all; clc;
    time = [0:1:5];
    load mtY1mmdata.mat mtY1mmdata;     % 1  mM XO transcription data
    load mtY50mmdata.mat mtY50mmdata;   % 50 mM XO transcription data
        load SDmtY1mmdata.mat SDmtY1mmdata; % standard deviations
        load SDmtY50mmdata.mat SDmtY50mmdata; % standard deviations        
                load concndxylose1mm.mat concndxylose1mm;  % input vector, u1
                uu1 = concndxylose1mm;           % D-xylose concn  
                uu1(2) = (uu1(1) + uu1(3))/2;      % second Xylose data value evaluated! 
                u1 = [uu1(1) uu1(4) uu1(7) uu1(10) uu1(13) uu1(16)]';
                
                load DxyloseConcn50mM.mat DxyloseConcn50mM; % Xylose concn., u_2    
                uu2 = DxyloseConcn50mM;          % D-xylose concn  
                uu2(2) = (uu2(1) + uu2(3))/2;      % second Xylose data value evaluated!   
                u2 = [uu2(1) uu2(4) uu2(7) uu2(10) uu2(13) uu2(16)]';
            
% %             load XylSignal1mM2013.mat XylSignal1mM2013;
% %             load XylSignal50mM2013.mat XylSignal50mM2013;
 
% %     load SDmtY1mmdata.mat SDmtY1mmdata; % standard deviations
% %     load SDmtY50mmdata.mat SDmtY50mmdata; % standard deviations           
       %  kis_Mt       ki1          ki2          kid
    
for i = 1:7; % target gene index
% ---------------------------------------------------------------------  
% theta1 = [715.07       1.6979       45.832       1.7801];
% theta2 = [875.52      0.88422       83.428        21.23];
% theta3 = [3217.7      0.84742       64.497       18.641];
% theta4 = [3482.4       1.1297       62.465       12.117];
% theta5 = [2896.9      0.69359       35.577       13.069];
% theta6 = [4278.9      0.95313       64.622        14.57];
% theta7 = [12790       1.6028       50.599       15.159];

theta1 = [1663.600 0.125 29.118 3.725]; 
theta2 = [123.350 0.111 44.096 1.965]; 
theta3 = [378.600 0.083 39.356 1.692]; 
theta4 = [1300.600 0.141 35.188 2.817]; 
theta5 = [2845.700 0.258 17.380 3.897]; 
theta6 = [1217.300 0.092 39.269 3.277]; 
theta7 = [5323.2 0.220 26.611 2.881];
PMatrix1 = [theta1; theta2; theta3; theta4; theta5; theta6; theta7]';

kisMt_hat = PMatrix1(1,:); 
ki1_hat  = PMatrix1(2,:); 
ki2_hat = PMatrix1(3,:);
kid_hat = PMatrix1(4,:);

OptimPara = [kisMt_hat; ki1_hat; ki2_hat; kid_hat]';
    % ---------------------------------------------------------------------
% % u1 = XylSignal1mM2013; u2 = XylSignal50mM2013;   
    % ---------------------------------------------------------------------
% %     u1 = concndxylose1mm;      % 1 mM XO concn.  
% %     u1(2) = (u1(1) + u1(3))/2; % correct 2nd u1 data value!
% %     u2 = DxyloseConcn50mM;     % 50 mM XO concn.
% %     u2(2) = (u2(1) + u2(3))/2; % correct 2nd u2 data value!   
    
    InSignal(:,1) = time'; 
    InSignal(:,2) = u1'; InSignal(:,3) = u2'; 
    % -----------------------------------------------------------------
            Y1Adj =  mtY1mmdata(:,8);
            Y50Adj = mtY50mmdata(:,8);
            Y1Adj(2) = 0.5*(Y1Adj(1) + Y1Adj(3));
            Y50Adj(2) = 0.5*(Y50Adj(1) + Y50Adj(3));
            InSignal(:,4) = Y1Adj;
            InSignal(:,5) = Y50Adj;       
    % -----------------------------------------------------------------
    th2 = OptimPara(i,:);
    [t,Yxzi] = ode45(@mtTranslationModel,time,[1 0 1 1 0 1],[],InSignal,[th2]);
    % analysis of separate terms, % NOTE: Hill coeff. parameters "h" are fixed here
    h1 = 2; h2 = 4;
    % 1 mM XO case
    term1(:,1) = (Yxzi(:,1).^h1)./(th2(2)^h1 + Yxzi(:,1).^h1);  % XlnR stimulus via D-xylose
    term1(:,2) = (th2(3)^h2)./(th2(3)^h2 + Yxzi(:,2).^h2);      % CreA inhibition
    % 50 mM XO case
    term2(:,1) = (Yxzi(:,4).^h1)./(th2(2)^h1 + Yxzi(:,4).^h1);  % XlnR stimulus via D-xylose
    term2(:,2) = (th2(3)^h2)./(th2(3)^h2 + Yxzi(:,5).^h2);      % CreA inhibition
    %----------------------------------------------------------------------
    ftnXyl = [term1(:,1) term2(:,1)];
    ftnCreA = [term1(:,2) term2(:,2)];
    timeInt1 = 0:1/9:5;
    youtftnXyl(:,1) = interp1(time,term1(:,1),timeInt1,'pchip');    % Xyl
    youtftnXyl(:,2) = interp1(time,term2(:,1),timeInt1,'pchip');    % Xyl
    youtftnCreA(:,1) = interp1(time,term1(:,2),timeInt1,'pchip');   % CreA
    youtftnCreA(:,2) = interp1(time,term2(:,2),timeInt1,'pchip');   % CreA
%     youtftnPFB(:,1) = interp1(time,ftnPFB(:,1),timeInt1,'pchip');    %'spline');
%     youtftnPFB(:,2) = interp1(time,ftnPFB(:,2),timeInt1,'pchip');    %'spline');

% %     yXyl1 = (ki1_hat(i)*Yxzi(:,1)).^h1;
% %     yXyl2 = (ki1_hat(i)*Yxzi(:,5)).^h1;
% %     yCreA1 = (ki2_hat(i)*Yxzi(:,2)).^h2;
% %     yCreA2 = (ki2_hat(i)*Yxzi(:,6)).^h2;
% %     % Xylose
% %     YOftnXyl(:,1) = interp1(time,yXyl1,timeInt1,'pchip');    %'spline');
% %     YOftnXyl(:,2) = interp1(time,yXyl2,timeInt1,'pchip');    %'spline');
% %     % CreA 
% %     YOftnCreA(:,1) = interp1(time,yCreA1,timeInt1,'pchip');    %'spline');
% %     YOftnCreA(:,2) = interp1(time,yCreA2,timeInt1,'pchip');    %'spline');
            
figure(1);  subplot(2,4,i);
            alpha = 0; % alpha in [0,1]
            plot(timeInt1,youtftnXyl(:,1),'k','Linewidth',2,'color',[0,0,0] + alpha);  hold on;
            plot(timeInt1,youtftnCreA(:,1),'k:','Linewidth',2);  % CreA
            xlabel('time (h)','fontsize',11); ylabel('{\it xlnB}','fontsize',11);
            ylim([0 1.2]);  xlim([0 5.5]);
            ylabel('\psi_{(\cdot)}','fontsize',11);
            text(4,0.8,'{\it xlnB}');
            title('A','fontsize',11); hold off;
                subplot(2,4,8);
                shadedErrorBar(time,mtY1mmdata(:,8),SDmtY1mmdata(:,8),'.k',0); hold on;
                plot(time,mtY1mmdata(:,8),'bo','MarkerFaceColor','b','Linewidth',1);  % xlnR
                plot(time,mtY1mmdata(:,8),'.r-','Linewidth',2),
                ylim([0 2.0]);  xlim([0 5.5]);
                xlabel('time (h)','fontsize',11); ylabel('{\it xlnR}','fontsize',11);
                title('H','fontsize',11); hold off;
           
figure(2);  subplot(2,4,i);              
            plot(timeInt1,youtftnXyl(:,2),'k','Linewidth',2); hold on;
            plot(timeInt1,youtftnCreA(:,2),'k:','Linewidth',2);  % CreA      
            xlabel('time (h)','fontsize',11); % ylabel('{\it xlnB}','fontsize',11);
            ylim([0 1.2]);  xlim([0 5.5]); 
            ylabel('\psi_{(\cdot)}','fontsize',11);
            text(4,0.8,'{\it xlnB}');
            title('A','fontsize',11);  hold off;              
                subplot(2,4,8);
                shadedErrorBar(time,mtY50mmdata(:,8),SDmtY50mmdata(:,8),'.k',0); hold on;
                plot(time,mtY50mmdata(:,8),'bo','MarkerFaceColor','b','Linewidth',1);  % xlnR
                plot(time,mtY50mmdata(:,8),'.r-','Linewidth',2),
                ylim([0 2.0]);  xlim([0 5.5]);
                xlabel('time (h)','fontsize',11); ylabel('{\it xlnR}','fontsize',11);
                title('H','fontsize',11); hold off;       
end;   
