# Supplementary material for: Quantitative modeling and analytic assessment of the transcription dynamics of the XlnR regulon in Aspergillus niger
Source: BMC Syst Biol. 2016 Jan 29;10:13. doi: 10.1186/s12918-016-0257-4 (PMC4731903; doi:10.1186/s12918-016-0257-4)
Supplement: Additional file 2: — Matlab codes. The Matlab codes used for modeling the Wt. (ZIP 19 kb) [file 12918_2016_257_MOESM2_ESM.zip]

Archive with 8 entries (8 files):
- shadedErrorBar.m
- Description_Codes_Wt.docx
- wtTranslationModel.m
- wtplotHillfunctions.m
- wtmodelfit2data1mm.m
- wtlsqfit2data.m
- wtcallmodelfit2data.m
- wtfitmodel1mmxyl.m
