# Supplementary material for: Quantitative modeling and analytic assessment of the transcription dynamics of the XlnR regulon in Aspergillus niger
Source: BMC Syst Biol. 2016 Jan 29;10:13. doi: 10.1186/s12918-016-0257-4 (PMC4731903; doi:10.1186/s12918-016-0257-4)
Supplement: Additional file 2: — Matlab codes. The Matlab codes used for modeling the Wt. (ZIP 19 kb) [file 12918_2016_257_MOESM2_ESM.zip › wtTranslationModel.m]

% The 1 and 50 mM XO induced target genes
% Last modified by J. Omony
% model fitting to the wild-type data

function [xzdot] = wtTranslationModel(time,xz,tu,th2)
    xz      = xz';
    X1      = xz(:,1);
    x_creA1 = xz(:,2);
    xi1     = xz(:,3);
    X2      = xz(:,4);
    x_creA2 = xz(:,5);
    xi2     = xz(:,6);
    u = interp1(tu(:,1),tu(:,2:3),time,'spline');       % u1(t=time) 
    u1 = u(:,1);	
    u2 = u(:,2);
    vv   = interp1(tu(:,1),tu(:,4:end),time,'spline');  % u1(t=time) 
    vv1  = vv(:,1); 
    vv50 = vv(:,2);
% -------------------------------------------------------------------------
%     kon   = th2(1); % kon fixed
%     koff  = th2(2); % koff fixed
%     k1    = th2(3); % k1 fixed
%     k2    = th2(4); % k2 fixed
%     kisWt = th2(5);
%     ki1   = th2(6);
%     ki2Wt = th2(7);
%     kid 	= th2(8);
% -------------------------------------------------------------------------
    kon   = 14.957; % kon fixed
    koff  = 75.541; % koff fixed
    k1    = 21.455; % k1 fixed
    k2    = 20.065; % k2 fixed
    kisWt = th2(1);
    ki1   = th2(2);
    ki2Wt = th2(3);
    kid   = th2(4);   
% -------------------------------------------------------------------------
    n1 = 2; n2 = 4; % Hill coefficients
    dX1 = kon*vv1.*u1 - koff*X1;
    dx_creA1 = k1*u1 - k2*x_creA1;
    dxi1 = kisWt*((X1.^n1)./(ki1^n1 + X1.^n1)).*((ki2Wt^n2)./(ki2Wt^n2 + x_creA1.^n2)) - kid*xi1;  
    dX2 = kon*vv50.*u2 - koff*X2;
    dx_creA2 = k1*u2 - k2*x_creA2;
    dxi2 = kisWt*((X2.^n1)./(ki1^n1 + X2.^n1)).*((ki2Wt^n2)./(ki2Wt^n2 + x_creA2.^n2)) - kid*xi2;
    xzdot = [dX1 dx_creA1 dxi1 dX2 dx_creA2 dxi2]';
end
