# Supplementary material for: Quantitative modeling and analytic assessment of the transcription dynamics of the XlnR regulon in Aspergillus niger
Source: BMC Syst Biol. 2016 Jan 29;10:13. doi: 10.1186/s12918-016-0257-4 (PMC4731903; doi:10.1186/s12918-016-0257-4)
Supplement: Additional file 2: — Matlab codes. The Matlab codes used for modeling the Wt. (ZIP 19 kb) [file 12918_2016_257_MOESM2_ESM.zip › wtplotHillfunctions.m]

    % Last modified by Jimmy Omony, model fit to data, Wt strain
    % plot of the contribution of Hill functions
    
    clear all; close all; clc;
    time = [0:1/3:5];
    load Y1mmdata.mat Y1mmdata;
    load averageY312.mat averageY312;
    load StdDevMat1mM.mat StdDevMat1mM; % standard deviations
    load StdDevMat50mM.mat StdDevMat50mM; % standard deviations
        load XylSignal1mM2013.mat XylSignal1mM2013;  % input vector, u1
        u1 = XylSignal1mM2013;          % D-xylose concn  
        u1(2) = (u1(1) + u1(3))/2;      % second Xylose data value evaluated! 
        load XylSignal50mM2013.mat XylSignal50mM2013; % Xylose concn., u_2     
        u2 = XylSignal50mM2013;         % D-xylose concn  
        u2(2) = (u2(1) + u2(3))/2;      % second Xylose data value evaluated!   
for i = 1:22; % target gene index
% ---------------------------------------------------------------------  
% theta     = [kisMt   Ki1      Ki2     kid]; 22 target gene index
    theta1  = [438.78  0.12515  34.112  3.7252];
    theta2  = [30.000  0.11102  31.41   1.9654];
    theta3  = [320.000 0.08338  34.558  1.6923];
    theta4  = [214.65  0.14066  37.702  2.8171];
    theta5  = [85.478  0.25802  61.402  3.8967];
    theta6  = [118.43  0.091568 55.332  3.2773];
    theta7  = [227.49  0.22035  42.949  2.8809];
    theta8  = [98.376  0.10899  68.656  4.269];
    theta9  = [61.593  0.075193 100.000 4.443];
    theta10 = [30.000  0.41531  50.000  1.000];
    theta11 = [29.199  0.10942  50.000  2.684];
    theta12 = [100.000 0.10086  100.000 3.2506];
    theta13 = [200.000 0.28129  35.000  2.0232];
    theta14 = [4.659   0.031355 70.000  1.000];
    theta15 = [12.000  0.22239  10.000  1.000];
    theta16 = [24.466  0.060868 37.522  1.2306];
    theta17 = [128.52  0.11593  80.000  6.1702];
    theta18 = [3.3661  0.010036 60.564  1.6253];
    theta19 = [0.43659 0.10056  100.000 1e-005];
    theta20 = [0.10738 0.1542   200.000 0.00027918];
    theta21 = [66.219  0.076935 200.000 3.4032];
    theta22 = [0.76156 0.039335 200.000 0.32048];
    PMatrix1 = [theta1; theta2; theta3; theta4; theta5; theta6; theta7; theta8; ...
                theta9; theta10; theta11; theta12; theta13; theta14; theta15; ...
                theta16; theta17; theta18; theta19; theta20; theta21; theta22]';
    kisWt_hat = PMatrix1(1,:); 
    ki1_hat  = PMatrix1(2,:); 
    ki2_hat = PMatrix1(3,:);
    kid_hat = PMatrix1(4,:);
    OptimPara = [kisWt_hat; ki1_hat; ki2_hat; kid_hat]';
    InSignal(:,1) = time'; 
    InSignal(:,2) = u1'; InSignal(:,3) = u2'; 
    % -----------------------------------------------------------------
            Y1Adj =  Y1mmdata(:,23);
            Y50Adj = averageY312(:,23);
            Y1Adj(2) = 0.5*(Y1Adj(1) + Y1Adj(3));
            Y50Adj(2) = 0.5*(Y50Adj(1) + Y50Adj(3));
            InSignal(:,4) = Y1Adj;
            InSignal(:,5) = Y50Adj;       
    % -----------------------------------------------------------------
    th2 = OptimPara(i,:);
    [t,Yxzi] = ode45(@wtTranslationModel,time,[1 0 1 1 0 1],[],InSignal,[th2]);
    h1 = 2; h2 = 4;
    % 1 mM XO case
    term1(:,1) = (Yxzi(:,1).^h1)./(th2(2)^h1 + Yxzi(:,1).^h1);  % XlnR stimulus via D-xylose
    term1(:,2) = (th2(3)^h2)./(th2(3)^h2 + Yxzi(:,2).^h2);      % CreA inhibition
    % 50 mM XO case
    term2(:,1) = (Yxzi(:,4).^h1)./(th2(2)^h1 + Yxzi(:,4).^h1);  % XlnR stimulus via D-xylose
    term2(:,2) = (th2(3)^h2)./(th2(3)^h2 + Yxzi(:,5).^h2);      % CreA inhibition
    %----------------------------------------------------------------------
    ftnXyl = [term1(:,1) term2(:,1)];
    ftnCreA = [term1(:,2) term2(:,2)];
    timeInt1 = 0:1/9:5;
    youtftnXyl(:,1) = interp1(time,term1(:,1),timeInt1,'pchip');    % Xyl
    youtftnXyl(:,2) = interp1(time,term2(:,1),timeInt1,'pchip');    % Xyl
    youtftnCreA(:,1) = interp1(time,term1(:,2),timeInt1,'pchip');   % CreA
    youtftnCreA(:,2) = interp1(time,term2(:,2),timeInt1,'pchip');   % CreA
figure(1);  subplot(6,4,i);
            alpha = 0; % alpha in [0,1]
            plot(timeInt1,youtftnXyl(:,1),'k','Linewidth',2,'color',[0,0,0] + alpha);  hold on;
            plot(timeInt1,youtftnCreA(:,1),'k:','Linewidth',2);  % CreA
            xlabel('time (h)','fontsize',11); ylabel('{\it xlnB}','fontsize',11);
            ylim([0 1.2]);  xlim([0 5.5]);
            ylabel('\psi_{(\cdot)}','fontsize',11);
            text(4,0.8,'{\it xlnB}');
            title('A','fontsize',11); hold off;
                subplot(6,4,[23 24]);
                shadedErrorBar(time,Y1mmdata(:,23),StdDevMat1mM(:,23),'.k',0); hold on;
                plot(time,Y1mmdata(:,23),'bo','MarkerFaceColor','b','Linewidth',1);  % xlnR
                plot(time,Y1mmdata(:,23),'.r-','Linewidth',2),
                ylim([0 3.0]);  xlim([0 5.5]);
                xlabel('time (h)','fontsize',11); ylabel('{\it xlnR}','fontsize',11);
                title('W','fontsize',11); hold off;
figure(2);  subplot(6,4,i);              
            plot(timeInt1,youtftnXyl(:,2),'k','Linewidth',2); hold on;
            plot(timeInt1,youtftnCreA(:,2),'k:','Linewidth',2);  % CreA      
            xlabel('time (h)','fontsize',11); % ylabel('{\it xlnB}','fontsize',11);
            ylim([0 1.2]);  xlim([0 5.5]); 
            ylabel('\psi_{(\cdot)}','fontsize',11);
            text(4,0.8,'{\it xlnB}');
            title('A','fontsize',11);  hold off;              
                subplot(6,4,[23 24]);
                shadedErrorBar(time,averageY312(:,23),StdDevMat50mM(:,23),'.k',0); hold on;
                plot(time,averageY312(:,23),'bo','MarkerFaceColor','b','Linewidth',1);  % xlnR
                plot(time,averageY312(:,23),'.r-','Linewidth',2),
                ylim([0 3.0]);  xlim([0 5.5]);
                xlabel('time (h)','fontsize',11); ylabel('{\it xlnR}','fontsize',11);
                title('W','fontsize',11); hold off;       
end;   
