# Supplementary material for: Quantitative modeling and analytic assessment of the transcription dynamics of the XlnR regulon in Aspergillus niger
Source: BMC Syst Biol. 2016 Jan 29;10:13. doi: 10.1186/s12918-016-0257-4 (PMC4731903; doi:10.1186/s12918-016-0257-4)
Supplement: Additional file 2: — Matlab codes. The Matlab codes used for modeling the Wt. (ZIP 19 kb) [file 12918_2016_257_MOESM2_ESM.zip › wtmodelfit2data1mm.m]

    % Wt strain target genes, 1 mM and 50 mM Xylose experiment
    % Last modified by J. Omony
    
function [PMatrix1] = wtmodelfit2data1mm;
    clear all, close all; clc; 
    load time.mat time;
    load Y1mmdata.mat Y1mmdata;
    YScaled1 = Y1mmdata;
    vv1 = Y1mmdata(:,23);
    load StdDevMat1mM.mat StdDevMat1mM; % standard deviations
    load XylSignal1mM2013.mat XylSignal1mM2013;  % input vector, u1
    u1 = XylSignal1mM2013;        % D-xylose concn  
    u1(2) = (u1(1) + u1(3))/2;    % second Xylose data value evaluated! 
    load averageY312.mat averageY312; % load time course data
    YScaled50 = averageY312; 
    vv50 = averageY312(:,23);
    load StdDevMat50mM.mat StdDevMat50mM; % standard deviations
    load XylSignal50mM2013.mat XylSignal50mM2013; % Xylose concn., u_2    
    u2 = XylSignal50mM2013;       % D-xylose concn  
    u2(2) = (u2(1) + u2(3))/2;    % second Xylose data value evaluated!
    tu = [time',u1,u2,vv1,vv50];
%--------------------------------------------------------------------------    
% theta = [kisWt   Ki1      Ki2Wt     kid]; estimates obtained by fixing
% [kon koff k1 k2] for the 22 target genes
    theta1  = [438.78  0.12515  34.112  3.7252];
    theta2  = [30.000  0.11102  31.41   1.9654];
    theta3  = [320.000 0.08338  34.558  1.6923];
    theta4  = [214.65  0.14066  37.702  2.8171];
    theta5  = [85.478  0.25802  61.402  3.8967];
    theta6  = [118.43  0.091568 55.332  3.2773];
    theta7  = [227.49  0.22035  42.949  2.8809];
    theta8  = [98.376  0.10899  68.656  4.269];
    theta9  = [61.593  0.075193 100.000 4.443];
    theta10 = [30.000  0.41531  50.000  1.000];
    theta11 = [29.199  0.10942  50.000  2.684];
    theta12 = [100.000 0.10086  100.000 3.2506];
    theta13 = [200.000 0.28129  35.000  2.0232];
    theta14 = [4.659   0.031355 70.000  1.000];
    theta15 = [12.000  0.22239  10.000  1.000];
    theta16 = [24.466  0.060868 37.522  1.2306];
    theta17 = [128.52  0.11593  80.000  6.1702];
    theta18 = [3.3661  0.010036 60.564  1.6253];
    theta19 = [0.43659 0.10056  100.000 1e-005];
    theta20 = [0.10738 0.1542   200.000 0.00027918];
    theta21 = [66.219  0.076935 200.000 3.4032];
    theta22 = [0.76156 0.039335 200.000 0.32048];
    PMatrix1 = [theta1; theta2; theta3; theta4; theta5; theta6; theta7; theta8; ...
                theta9; theta10; theta11; theta12; theta13; theta14; theta15; ...
                theta16; theta17; theta18; theta19; theta20; theta21; theta22];
%--------------------------------------------------------------------------
    X10 = 1; x_creA10 = 0; xi10 = 1; 
    X20 = 1; x_creA20 = 0; xi20 = 1; 
    xz0 = [X10; x_creA10; xi10; X20; x_creA20; xi20];
        for k = 1:22;
            yi1 = YScaled1(:,k);
            yi50 = YScaled50(:,k);
            SDyi1 = StdDevMat1mM(:,k);
            SDyi50 = StdDevMat50mM(:,k);
            
            figure(1); subplot(6,4,k),
            shadedErrorBar(time,yi1,SDyi1,'.k',0); hold on;
            plot(time,yi1,'bo','MarkerFaceColor','b','Linewidth',1),
            xlabel('time (h)','fontsize',11); ylabel('{\it xlnB}','fontsize',11); 
            xlim([0 5.5]);
                Para = PMatrix1(k,:);
                [t,xyoutput1_50] = ode45(@wtfitmodel1mmxyl,time,xz0,[],tu,Para);
                timeInterp = 0:1/9:5; % interpolate data
                youtput3 = interp1(time,xyoutput1_50(:,3),timeInterp,'spline');
                plot(timeInterp,youtput3,'k','Linewidth',2), 
                xlabel('time (h)','fontsize',11); ylabel('{\it xlnB}','fontsize',11);
                title('A','fontsize',11); xlim([0 5.5]); ylim([0 1.30*max(yi1)]);
            hold off;            
                subplot(6,4,[23 24]),
                shadedErrorBar(time,YScaled1(:,23),StdDevMat1mM(:,23),'.k',0); hold on;
                plot(time,YScaled1(:,23),'bo','MarkerFaceColor','b','Linewidth',1),
                plot(time,YScaled1(:,23),'.r-','Linewidth',2),
                xlabel('time (h)','fontsize',11); ylabel('{\it xlnR}','fontsize',11); 
                title('V','fontsize',11); xlim([0 5.5]); ylim([0 3.0]);
                hold off;
%--------------------------------------------------------------------------
            figure(2); subplot(6,4,k),
            shadedErrorBar(time,yi50,SDyi50,'.k',0); hold on;
            plot(time,yi50,'bo','MarkerFaceColor','b','Linewidth',1),
            xlabel('time (h)','fontsize',11); ylabel('{\it xlnB}','fontsize',11); 
            xlim([0 5.5]);
                timeInterp = 0:1/9:5; % interpolate data
                youtput6 = interp1(time,xyoutput1_50(:,6),timeInterp,'spline');
                plot(timeInterp,youtput6,'k','Linewidth',2), 
                xlabel('time (h)','fontsize',11); ylabel('{\it xlnB}','fontsize',11);
                title('A','fontsize',11); xlim([0 5.5]); ylim([0 1.30*max(yi50)]);
                hold off;
                    subplot(6,4,[23 24]),
                    shadedErrorBar(time,YScaled50(:,23),StdDevMat50mM(:,23),'.k',0); hold on;
                plot(time,YScaled50(:,23),'bo','MarkerFaceColor','b','Linewidth',1),
                plot(time,YScaled50(:,23),'.r-','Linewidth',2),
                    xlabel('time (h)','fontsize',11); ylabel('{\it xlnR}','fontsize',11); 
                    title('V','fontsize',11); xlim([0 5.5]); ylim([0 3.0]);
                    hold off;                
        end
end
  
