# Supplementary material for: Quantitative modeling and analytic assessment of the transcription dynamics of the XlnR regulon in Aspergillus niger
Source: BMC Syst Biol. 2016 Jan 29;10:13. doi: 10.1186/s12918-016-0257-4 (PMC4731903; doi:10.1186/s12918-016-0257-4)
Supplement: Additional file 5: — Data for Mt. Data used for the modeling. (ZIP 3 kb) [file 12918_2016_257_MOESM5_ESM.zip]

Archive with 7 entries (7 files):
- Data_Mt/concndxylose1mm.mat
- Data_Mt/DxyloseConcn50mM.mat
- Data_Mt/mtY1mmdata.mat
- Data_Mt/mtY50mmdata.mat
- Data_Mt/SDmtY1mmdata.mat
- Data_Mt/SDmtY50mmdata.mat
- Data_Mt/time.mat
