# Supplementary material for: Quantitative modeling and analytic assessment of the transcription dynamics of the XlnR regulon in Aspergillus niger
Source: BMC Syst Biol. 2016 Jan 29;10:13. doi: 10.1186/s12918-016-0257-4 (PMC4731903; doi:10.1186/s12918-016-0257-4)
Supplement: Additional file 6: — Data for Wt. Data used for the modeling. (ZIP 7 kb) [file 12918_2016_257_MOESM6_ESM.zip]

Archive with 10 entries (10 files):
- Data_Wt/averageY312.mat
- Data_Wt/CombParMat.mat
- Data_Wt/StdDevMat1mM.mat
- Data_Wt/StdDevMat50mM.mat
- Data_Wt/time.mat
- Data_Wt/XylSignal1mM2013.mat
- Data_Wt/XylSignal1mMstd2013.mat
- Data_Wt/XylSignal50mM2013.mat
- Data_Wt/XylSignal50mMstd2013.mat
- Data_Wt/Y1mmdata.mat
